# Supplementary material for: The Royal Marsden Hospital Score Independently Predicts Overall Survival in Patients with De Novo Metastatic Renal Cell Carcinoma Treated with First-Line Tyrosine Kinase Inhibitors: A Multicenter Retrospective Analysis
Source: J Clin Med. 2026 May 8;15(10):3613. doi: 10.3390/jcm15103613 (PMC13207480; doi:10.3390/jcm15103613)
Supplement: Supplementary file 1 [file jcm-15-03613-s001.zip]

Archive with 1 entries (1 files):
- jcm-4243864-supplementary.pdf
